# Supplementary material for: Mitigating Increased Cardiovascular Risk in Patients with Obstructive Sleep Apnea Using GLP-1 Receptor Agonists and SGLT2 Inhibitors: Hype or Hope?
Source: Biomedicines. 2024 Nov 1;12(11):2503. doi: 10.3390/biomedicines12112503 (PMC11591904; doi:10.3390/biomedicines12112503)
Supplement: Supplementary file 1 [file biomedicines-12-02503-s001.zip]

Archive with 1 entries (1 files):
- biomedicines-3286855-supplementary.pdf
